# Supplementary material for: Feeding ecology in sea spiders (Arthropoda: Pycnogonida): what do we know?
Source: Front Zool. 2018 Mar 15;15:7. doi: 10.1186/s12983-018-0250-4 (PMC5856303; doi:10.1186/s12983-018-0250-4)
Supplement: Supplementary file 1 — Feeding-table. Summary of known food sources for pycnogonid species. Reference numbers are the same as in the main text. (XLSX 50 kb) [file 12983_2018_250_MOESM1_ESM.xlsx]

## Sheet: Blatt1
Family	Genus	Species	Nematoda	Anthozoa	Bacteria	Bryozoans	Sponges	Mollusks	Hydroids	Echinoderms	Detritus	Corals	Annelids	Algae	Medusae	others
unidentified records								[90, 100]				[75]			[65]
Ammotheidae								[89]							[62]
Ammotheidae	Achelia	sp.							[51]
Ammotheidae	Achelia	alaskensis													[64]
Ammotheidae	Achelia	chelata						[99]
Ammotheidae	Achelia	echinata				[10, 84]			[10, 16]		[10]			[30]
Ammotheidae	Achelia	transfugoides							[35]
Ammotheidae	Ammothea	sp.										[77]
Ammotheidae	Ammothea	australiensis											[101]
Ammotheidae	Ammothea	carolinensis		[52]												[2, 117, 120]
Ammotheidae	Ammothea	clausi														[2, 120]
Ammotheidae	Ammothea	glacialis														[2, 120]
Ammotheidae	Ammothea	hilgendorfi							[42]	[109, 112]
Ammotheidae	Ammothea	striata		[32]			[32]
Ammotheidae	Ammothella	biungiuculata		[62]						[112]
Ammotheidae	Ammothella	longipes	[17]								[17, 108]		[17, 108]	[10]
Ammotheidae	Ammothella	spinifera											[104]
Ammotheidae	Sericosura	sp.			[114]						[114]
Ammotheidae	Sericosura	verenae			[114]
Ammotheidae	Tanystylum	sp.							[35]
Ammotheidae	Tanystylum	duospinum							[42]
Ammotheidae	Tanystylum	grossifemorum										[73]
Ammotheidae	Tanystylum	isabellae				[47]		[47]	[47]
Ascorhynchidae
Ascorhynchidae	Ascorhynchus	sp.						[2, 76]				[76]
Ascorhynchidae	Ascorhynchus	endoparasiticus						[120]
Ascorhynchidae	Boehmia	chelata										[71]
Ascorhynchidae	Nymphonella	tapetis						[97]
Austrodecidae
Austrodecidae	Austrodecus	sp.							[51]
Austrodecidae	Austrodecus	frigorifugum							[35]
Austrodecidae	Austrodecus	glaciale				[28]			[28]
Callipallenidae
Callipallenidae	Callipallene	brevirostris							[16]
Callipallenidae	Pallene*	sp.											[105]
Callipallenidae	Parapallene	australiensis							[35]
Callipallenidae	Pseudopallene	watsonae				[86]
Callipallenidae	Stylopallene	longicauda				[85]
Colossendeidae																[52]
Colossendeidae	Colossendeis	sp.					[33]
Colossendeidae	Colossendeis	colossea		[58]
Colossendeidae	Colossendeis	megalonyx						[94]	[32]			[77]				[2, 120]
Colossendeidae	Colossendeis	minuta		[58]
Colossendeidae	Colossendeis	robusta						[94]	[32]			[77]				[2, 120]
Colossendeidae	Colossendeis	scotti														[2, 120]
Colossendeidae	Decolopoda	sp.							[49]
Colossendeidae	Decolopoda	australis		[52]							[51]
Endeinae
Endeinae	Endeis	biseriata										[78]
Endeinae	Endeis	laevis									[10]
Endeinae	Endeis	mollis										[78]
Endeinae	Endeis	spinosa		[27]					[27, 38]		[17]
Nymphonidae
Nymphonidae	Boreonymphon	robustum										[72]
Nymphonidae	Nymphon	sp.							[26, 51]
Nymphonidae	Nymphon	aequidigitatum							[35]
Nymphonidae	Nymphon	australe											[52]			[2, 120]
Nymphonidae	Nymphon	brevirostre		[27]					[10, 16, 27, 44, 46]
Nymphonidae	Nymphon	gracile		[10]		[10, 84]			[10, 27, 40]		[10]		[10]	[23]		[23, 116]
Nymphonidae	Nymphon	hirtipes		[52, 60]				[60]				[72]
Nymphonidae	Nymphon	orcadense	[52]	[52]				[52]			[52]		[52]			[52]
Nymphonidae	Nymphon	parasiticum**						[88]
Nymphonidae	Pentanymphon	sp.						[94]
Nymphonidae	Pentanymphon	antarcticum							[51]							[2, 120]
Pallenopsidae
Pallenopsidae	Bathypallenopsis	mollissima										[79]
Pallenopsidae	Pallenopsis	cf. patagonica									[51]
Pallenopsidae	Pallenopsis	scoparia													[66]
Pallenopsidae	Pallenopsis	tritonis													[67]
Phoxichilidiidae
Phoxichilidiidae	Anoplodactylus	sp.			[115]
Phoxichilidiidae	Anoplodactylus	californicus						[91,95]
Phoxichilidiidae	Anoplodactylus	evansi						[92]	[35]				[92]
Phoxichilidiidae	Anoplodactylus	lentus							[25]
Phoxichilidiidae	Anoplodactylus	longiceps						[93]
Phoxichilidiidae	Anoplodactylus	ophiurophilus								[110]
Phoxichilidiidae	Anoplodactylus	petiolatus						[16]	[10, 16, 48, 63]				[16]		[10, 63]	[16]
Phoxichilidiidae	Anoplodactylus	pygmaeus							[46,63]
Phoxichilidiidae	Anoplodactylus	stictus				[47]			[47]
Phoxichilidiidae	Pycnosomia	asterophila								[108]
Phoxichilidiidae	Pycnosomia	strongylocentroti								[111]
Phoxichilidiidae	Phoxichilidium	femoratum				[26]			[10, 36, 44, 46]
Pycnogonidae				[38, 41]					[40]
Pycnogonidae	Pycnogonum	benokianum		[56]
Pycnogonidae	Pycnogonum	litorale		[10, 26, 41, 54, 55]		[10, 84]			[41]	[26]	[10]				[26]	[119]
Pycnogonidae	Pycnogonum	stearnsi		[28]
Rhynchothoracidae
Rhynchothoracidae	Rhynchothorax	australis				[28]			[28]
incertae sedis	Hannonia	sp.											[106]
incertae sedis	Pigrogromitus	timsanus		[15]
*genus name currently not accepted; identity of observed species undetermined
** recorded only once
